# Supplementary material for: The Burden and Trends of Gynecological Cancers in Asia from 1980 to 2021, with Projections to 2050: A Systematic Analysis for the Global Burden of Disease Study 2021
Source: Curr Oncol. 2025 May 23;32(6):298. doi: 10.3390/curroncol32060298 (PMC12191526; doi:10.3390/curroncol32060298)
Supplement: Supplementary file 1 [file curroncol-32-00298-s001.zip]

Archive with 1 entries (1 files):
- curroncol-3607361-supplementary.pdf
